# Supplementary material for: Vegetation Composition of the Halophytic Grass Aeluropus lagopoides Communities within Coastal and Inland Sabkhas of Saudi Arabia
Source: Plants (Basel). 2022 Feb 28;11(5):666. doi: 10.3390/plants11050666 (PMC8912373; doi:10.3390/plants11050666)
Supplement: Supplementary file 1 [file plants-11-00666-s001.zip]

Archive with 1 entries (1 files):
- plants-1570420-supplementary.pdf
